# Supplementary material for: Comparison of the Antibiotic Resistance of Escherichia coli Populations from Water and Biofilm in River Environments
Source: Pathogens. 2024 Feb 13;13(2):171. doi: 10.3390/pathogens13020171 (PMC10891912; doi:10.3390/pathogens13020171)
Supplement: Supplementary file 1 [file pathogens-13-00171-s001.zip]

Archive with 7 entries (7 files):
- Supplementary Table S1.xlsx
- Supplementary Table S2.pdf
- Supplementary Table S3.pdf
- Supplementary Table S4.pdf
- Supplementary Table S5.pdf
- Supplementary Table S6.pdf
- Supplementary Table S7.pdf
